# Supplementary material for: Transition metal binding selectivity in proteins and its correlation with the phylogenomic classification of the cation diffusion facilitator protein family
Source: Sci Rep. 2017 Nov 27;7:16381. doi: 10.1038/s41598-017-16777-5 (PMC5703985; doi:10.1038/s41598-017-16777-5)
Supplement: Supplementary file 2 — ESI2 [file 41598_2017_16777_MOESM2_ESM.xlsx]

## Sheet: SD
Supplementary Information
Transition metal binding selectivity in proteins and its correlation with the phylogenomic classification of the cation diffusion facilitator protein family
Authors: Shiran Barber-Zucker1,2,3, Boaz Shaanan1 and Raz Zarivach1,2,3,*
Authors’ affiliations:
1 Department of Life Sciences, Ben-Gurion University of the Negev, Beer Sheva 8410501, Israel
2 The National Institute for Biotechnology in the Negev, Ben-Gurion University of the Negev,
Beer Sheva 8410501, Israel
3 Ilse Katz Institute for Nanoscale Science and Technology, Ben-Gurion University of the Negev,
Beer Sheva 8410501, Israel
* Correspondence should be addressed to Raz Zarivach, Department of Life Sciences, Ben-Gurion University
of the Negev, P.O.B. 653, Beer Sheva 8410501, Israel. Tel: +972-8-6461999; Fax: +972-8-6472970;
Email: zarivach@bgu.ac.il

## Sheet: Table S1
Table S1. Number of PDB files and metals used in each metal statistical analysis.
	Mn	Zn	Cd	Cu	Co	Fe(III)	Fe(II)	Ni
Total number, initial¥ PDB files	483	1682	221	207	182	730	93	292
Total number, used files in statistics§	233	1340	179	142	103	124	58	174
Total number, metals in statistics§	396	2401	591	253	161	198	100	225
* On July 29, 2016, the total number of structures in the PDB was 119,121.
¥ Files that were extracted after PDB website filtration (structure contains
protein, X-ray resolution of 2.0 Å or better, contains the metal in metal
coordination connection, only representative structures of 90% identity).
§ Files/metals that were used in the statistical analysis after applying our specific
criteria filtration.

## Sheet: Table S2
	Table S2. Amino acid and coordination number analysis of the different metals.
Metal	Mn					Zn				Co	Cd					Cu			Cu		Co		Fe			Fe(III)	Ni				Fe(II)					Ni
pH	pH<6	6<pH<7	7<pH<8	pH>8	all pHs	pH<6	6<pH<7	7<pH<8	pH>8	all pHs	pH<6	6<pH<7	7<pH<8	pH>8	all pHs	pH<6	6<pH<7	7<pH<8	pH>8	all pHs	pH<6	6<pH<7	7<pH<8	pH>8	all pHs	pH<6	6<pH<7	7<pH<8	pH>8	all pHs	pH<6	6<pH<7	7<pH<8	pH>8	all pHs	pH<6	6<pH<7	7<pH<8	pH>8	all pHs
Asp	0.358306	0.388889	0.395062	0.32948	0.377279	0.152362	0.188192	0.127923	0.138761	0.155111	0.349454	0.302083	0.284875	0.294118	0.322095	0.0472727	0.0266667	0.00512821	0.0238095	0.0372671	0.307692	0.351852	0.207921	0.216667	0.280551	0.121827	0.169903	0.14486	0.228916	0.152926	0.169643	0.0898876	0.0714286	0.1	0.11809	0.224806	0.15	0.118557	0.121951	0.137255
Asp SC (O)	0.358306	0.383333	0.395062	0.32948	0.375877	0.151346	0.186552	0.127464	0.135321	0.153443	0.344774	0.286458	0.281938	0.294118	0.317946	0.04	0.0266667	0.00512821	0.0238095	0.0347826	0.25	0.324074	0.188119	0.216667	0.251291	0.121827	0.169903	0.14486	0.228916	0.152926	0.169643	0.0898876	0.0714286	0.1	0.11809	0.224806	0.15	0.108247	0.105691	0.131653
Asn	0.0228013	0.0138889	0.0246914	0.0231214	0.0210379	0.00304723	0.00369004	0.00412655	0.00458716	0.00369311	0.0124805	0.0208333	0.00734214	0	0.0124481	0.0181818	0	0.0102564	0	0.00869565	0	0.00462963	0	0	0.00172117	0	0.0145631	0	0	0.00398936	0	0	0.00714286	0	0.00251256	0.0155039	0	0.0206186	0	0.0112045
Asn SC (O)	0.019544	0.0111111	0.0164609	0.0231214	0.0168303	0.00203149	0.00287003	0.00366804	0.00344037	0.00297832	0.00936037	0.0104167	0.00440529	0	0.00829876	0.0181818	0	0.00512821	0	0.00745342	0	0.00462963	0	0	0.00172117	0	0.00970874	0	0	0.00265957	0	0	0.00714286	0	0.00251256	0	0	0.0103093	0	0.00420168
Asn SC (N)	0	0.00277778	0	0	0.000701262	0.000507872	0.000410004	0.000458505	0.00114679	0.000476531	0	0.0104167	0	0	0.00207469	0	0	0	0	0	0	0	0	0	0	0	0.00485437	0	0	0.00132979	0	0	0	0	0	0	0	0	0	0
Ala	0	0.00833333	0.0144033	0	0.00701262	0.00101574	0.00451005	0.00275103	0	0.00226352	0.00312012	0	0.00293686	0	0.00259336	0	0.0133333	0	0	0.00248447	0	0	0	0.0166667	0.00172117	0	0	0	0	0	0	0	0	0	0	0	0	0.0206186	0.00813008	0.0070028
Arg	0.00325733	0.00555556	0.00205761	0	0.00280505	0.000507872	0	0.000917011	0.00344037	0.000714796	0	0	0.00440529	0	0.00466805	0.00727273	0	0	0	0.00248447	0	0	0	0	0	0	0	0	0	0	0	0	0.0214286	0	0.0100503	0	0.0111111	0.00515464	0	0.00420168
Arg SC (N)	0	0	0	0	0	0	0	0.000458505	0	0.000119133	0	0	0.00146843	0	0.00311203	0	0	0	0	0	0	0	0	0	0	0	0	0	0	0	0	0	0.0214286	0	0.00753769	0	0	0.00515464	0	0.00140056
Cys	0.00325733	0.00555556	0.0123457	0.0231214	0.00911641	0.340274	0.289053	0.394773	0.353211	0.339647	0.0436817	0.0520833	0.0484581	0	0.0513485	0.109091	0.0866667	0.0717949	0.0595238	0.0956522	0.0512821	0	0	0.0333333	0.0172117	0.0913706	0.0582524	0.0841121	0.0843373	0.0837766	0.0803571	0.0674157	0.107143	0	0.0753769	0.0852713	0.0722222	0.0206186	0.00813008	0.0420168
Cys SC (S)	0.00325733	0.00555556	0.0123457	0.0231214	0.00911641	0.340274	0.287823	0.393856	0.353211	0.339052	0.0405616	0.0520833	0.0455213	0	0.0492739	0.109091	0.0866667	0.0717949	0.0595238	0.0956522	0.0448718	0	0	0.0333333	0.0154905	0.0913706	0.0582524	0.0841121	0.0843373	0.0837766	0.0803571	0.0674157	0.107143	0	0.0753769	0.0775194	0.0611111	0.0154639	0.00813008	0.0364146
Glu	0.29316	0.275	0.279835	0.231214	0.276297	0.194515	0.189422	0.142595	0.0986239	0.170836	0.463339	0.416667	0.390602	0.505882	0.412863	0.0654545	0.00666667	0.0717949	0.047619	0.0509317	0.192308	0.236111	0.366337	0.316667	0.254733	0.401015	0.315534	0.336449	0.180723	0.321809	0.303571	0.393258	0.364286	0.4	0.344221	0.186047	0.133333	0.139175	0.0731707	0.133053
Glu SC (O)	0.283388	0.275	0.269547	0.231214	0.270687	0.189436	0.187372	0.14122	0.0963303	0.168454	0.458658	0.416667	0.387665	0.494118	0.407676	0.0581818	0.00666667	0.0666667	0.047619	0.047205	0.185897	0.217593	0.29703	0.283333	0.230637	0.401015	0.315534	0.336449	0.180723	0.321809	0.303571	0.393258	0.364286	0.4	0.344221	0.186047	0.133333	0.139175	0.0731707	0.133053
Gln	0.0130293	0.00277778	0.0102881	0.0115607	0.00911641	0.00406298	0.00246002	0.00458505	0	0.00345485	0.00780031	0	0.0117474	0	0.00726141	0.00727273	0.00666667	0	0	0.00372671	0.0192308	0.00462963	0.00990099	0	0.00860585	0	0	0.0140187	0	0.00398936	0.00892857	0	0	0	0.00251256	0.0310078	0.00555556	0	0.00813008	0.00980392
Gln SC (O)	0.0130293	0.00277778	0.00823045	0	0.00701262	0.00253936	0.00246002	0.00275103	0	0.00250179	0.00468019	0	0.00587372	0	0.00414938	0.00727273	0.00666667	0	0	0.00372671	0.0192308	0.00462963	0	0	0.00688468	0	0	0.0140187	0	0.00398936	0.00892857	0	0	0	0.00251256	0.0310078	0.00555556	0	0	0.00840336
Gln SC (N)	0	0	0	0.0115607	0.00140252	0.000507872	0	0	0	0.000238265	0	0	0	0	0	0	0	0	0	0	0	0	0	0	0	0	0	0	0	0	0	0	0	0	0	0	0	0	0	0
Gly	0.0260586	0.0138889	0.00205761	0	0.00981767	0.00812595	0.00328003	0.00366804	0.00573394	0.00464618	0.00468019	0	0.0190896	0	0.0119295	0	0.0133333	0	0.0119048	0.00372671	0.00641026	0	0.019802	0	0.00516351	0.00507614	0	0	0	0.00132979	0	0	0	0	0	0	0.0333333	0.0309278	0.0406504	0.0238095
His	0.234528	0.252778	0.205761	0.369942	0.246143	0.277298	0.300123	0.29757	0.37156	0.300214	0.074883	0.182292	0.170338	0.2	0.128112	0.676364	0.8	0.810256	0.821429	0.741615	0.410256	0.361111	0.356436	0.4	0.392427	0.375635	0.432039	0.411215	0.457831	0.417553	0.410714	0.426966	0.385714	0.5	0.414573	0.449612	0.566667	0.57732	0.593496	0.578431
His SC (ND)	0.0325733	0.0638889	0.0555556	0.0520231	0.0497896	0.0751651	0.0881509	0.08895	0.0951835	0.0875625	0.0265211	0.0572917	0.0543319	0.0823529	0.0451245	0.258182	0.253333	0.287179	0.261905	0.280745	0.0705128	0.0416667	0.0891089	0.05	0.0722892	0.0761421	0.0970874	0.0607477	0.0481928	0.0731383	0.116071	0.0898876	0.0714286	0.0333333	0.080402	0.0310078	0.111111	0.0927835	0.0731707	0.0784314
His SC (NE)	0.201954	0.188889	0.150206	0.317919	0.196353	0.197054	0.211972	0.207244	0.274083	0.210865	0.0452418	0.114583	0.110132	0.117647	0.0788382	0.407273	0.52	0.497436	0.547619	0.443478	0.339744	0.300926	0.227723	0.35	0.306368	0.299492	0.334951	0.350467	0.409639	0.344415	0.294643	0.337079	0.314286	0.466667	0.334171	0.410853	0.416667	0.453608	0.439024	0.460784
Ile	0.00325733	0	0.00411523	0	0.00210379	0	0.000410004	0.000458505	0.00114679	0.000476531	0.00312012	0	0.00146843	0	0.00207469	0.00727273	0	0	0	0.00248447	0	0	0	0	0	0	0	0	0	0	0.0267857	0.011236	0.0142857	0	0.0150754	0	0	0	0	0
Leu	0.00325733	0	0	0	0.000701262	0	0.00123001	0.000458505	0.00229358	0.000714796	0.00312012	0	0	0	0.00103734	0.00727273	0	0	0	0.00248447	0	0	0	0	0	0	0	0	0	0	0	0.011236	0	0	0.00251256	0	0	0.00515464	0	0.00140056
Lys	0	0	0.00823045	0	0.00280505	0.000507872	0.00410004	0.00550206	0.0103211	0.00393138	0.00624025	0.0208333	0.00734214	0	0.0093361	0.0109091	0.00666667	0	0	0.00496894	0	0.00925926	0	0	0.00344234	0	0	0	0	0	0	0	0	0	0.00502513	0	0.00555556	0.0257732	0.0162602	0.0112045
Lys SC (N)	0	0	0.00617284	0	0.00210379	0.000507872	0.00369004	0.00550206	0.0103211	0.00381225	0.00312012	0.015625	0.00734214	0	0.00726141	0	0.00666667	0	0	0.00124224	0	0	0	0	0	0	0	0	0	0	0	0	0	0	0	0	0.00555556	0.0257732	0.0162602	0.0112045
Met	0.00325733	0	0.0246914	0	0.00981767	0.00304723	0.00246002	0.00183402	0.00229358	0.00238265	0.00156006	0	0.00146843	0	0.00103734	0.0254545	0.0266667	0.0153846	0.0357143	0.0285714	0.00641026	0.0277778	0.00990099	0	0.0137694	0	0	0	0	0	0	0	0	0	0	0	0	0.00515464	0.0569106	0.0112045
Met SC (S)	0	0	0	0	0	0.000507872	0.000410004	0	0.00229358	0.000476531	0	0	0.00146843	0	0.000518672	0.0254545	0.0266667	0.0153846	0.0357143	0.0285714	0.00641026	0	0	0	0.00172117	0	0	0	0	0	0	0	0	0	0	0	0	0	0.00813008	0.00140056
Phe	0	0.00555556	0.00205761	0	0.00280505	0	0	0.000917011	0	0.000238265	0	0	0.00146843	0	0.00155602	0	0	0	0	0	0	0.00462963	0	0	0.00172117	0	0	0	0	0	0	0	0	0	0	0	0	0.00515464	0	0.00140056
Pro	0	0	0	0	0	0	0.00164002	0	0	0.000476531	0.00312012	0	0.00146843	0	0.00155602	0	0	0	0	0	0	0	0	0	0	0	0	0	0	0	0	0	0	0	0	0.00775194	0	0	0	0.00140056
Ser	0.00651466	0.0138889	0.00617284	0	0.00911641	0.00761808	0.00533005	0.00550206	0.00229358	0.0054801	0.0109204	0	0.0146843	0	0.0114108	0.00727273	0	0.0102564	0	0.00496894	0	0	0	0	0.00344234	0.00507614	0	0	0	0.00132979	0	0	0	0	0	0	0.0111111	0.0154639	0.0650407	0.0182073
Ser SC (O)	0.00325733	0.0138889	0.00411523	0	0.00771388	0.00253936	0.00287003	0.000458505	0	0.00178699	0.00624025	0	0.00293686	0	0.00466805	0	0	0.00512821	0	0.00124224	0	0	0	0	0.00344234	0.00507614	0	0	0	0.00132979	0	0	0	0	0	0	0	0	0	0
Thr	0.00977199	0.00833333	0.00617284	0	0.00631136	0.00253936	0.000410004	0.00275103	0.00114679	0.00178699	0.00624025	0	0.010279	0	0.00829876	0	0	0	0	0	0	0	0.019802	0.0166667	0.010327	0	0	0	0	0	0	0	0	0	0	0	0	0	0	0
Thr SC (O)	0.00325733	0.00277778	0	0	0.00140252	0.00101574	0	0.00137552	0	0.000833929	0.00312012	0	0.00440529	0	0.00466805	0	0	0	0	0	0	0	0.019802	0.0166667	0.00860585	0	0	0	0	0	0	0	0	0	0	0	0	0	0	0
Trp	0	0.00277778	0	0	0.000701262	0.00304723	0.000820008	0.00137552	0	0.00131046	0.00468019	0	0.0132159	0	0.00622407	0	0	0	0	0.00124224	0	0	0	0	0	0	0	0	0	0	0	0	0	0	0	0	0	0.0103093	0	0.00280112
Trp SC (N)	0	0	0	0	0	0	0	0	0	0	0	0	0.00146843	0	0.000518672	0	0	0	0	0	0	0	0	0	0	0	0	0	0	0	0	0	0	0	0	0	0	0	0	0
Tyr	0	0.00277778	0	0	0.000701262	0.00203149	0.00164002	0.00183402	0.00458716	0.00214439	0	0.00520833	0.00587372	0	0.00259336	0.0109091	0.0133333	0.00512821	0	0.00869565	0.00641026	0	0.00990099	0	0.00516351	0	0.00970874	0.00934579	0.0481928	0.0132979	0	0	0.0285714	0	0.0100503	0	0.0111111	0	0	0.00420168
Tyr SC (O)	0	0.00277778	0	0	0.000701262	0.00101574	0.000820008	0.000458505	0.00458716	0.00131046	0	0	0	0	0	0.00727273	0.0133333	0.00512821	0	0.00745342	0.00641026	0	0.00990099	0	0.00516351	0	0.00970874	0.00934579	0.0481928	0.0132979	0	0	0.0285714	0	0.0100503	0	0.0111111	0	0	0.00420168
Val	0.019544	0	0.00205761	0.0115607	0.00631136	0	0.00123001	0.000458505	0	0.000476531	0.00156006	0	0.00293686	0	0.00155602	0	0	0	0	0	0	0	0	0	0	0	0	0	0	0	0	0	0	0	0	0	0	0	0.00813008	0.00140056
Coordination number
2	0.0813953	0.0918367	0.0147059	0.0217391	0.0555556	0.0483871	0.0740223	0.0445545	0.064257	0.0587255	0.125	0.0862069	0.125	0.0454545	0.113367	0.151163	0.0638298	0.129032	0.192308	0.142292	0.0731707	0.0517241	0.0333333	0.05	0.0496894	0.0714286	0.0566038	0	0	0.0353535	0.1	0.0909091	0.0588235	0.142857	0.08	0.05	0.0517241	0.1	0.075	0.0711111
3	0.0232558	0.0714286	0.0514706	0.0652174	0.0479798	0.105735	0.111732	0.108911	0.124498	0.109121	0.139423	0.103448	0.105769	0.227273	0.125212	0.383721	0.382979	0.403226	0.384615	0.383399	0.0243902	0.0344828	0.2	0.25	0.0931677	0.0535714	0.0188679	0.037037	0	0.0454545	0	0	0.0588235	0.142857	0.03	0.1	0.0862069	0.116667	0.1	0.0933333
4	0.151163	0.0918367	0.102941	0.0869565	0.108586	0.571685	0.523743	0.620462	0.590361	0.570179	0.206731	0.293103	0.144231	0.136364	0.191201	0.267442	0.297872	0.290323	0.230769	0.268775	0.146341	0.12069	0.1	0.15	0.124224	0.160714	0.188679	0.111111	0.190476	0.161616	0.166667	0.0909091	0.235294	0.142857	0.16	0.4	0.310345	0.216667	0.25	0.284444
5	0.209302	0.285714	0.294118	0.413043	0.282828	0.16129	0.168994	0.122112	0.124498	0.152853	0.149038	0.103448	0.182692	0.136364	0.160745	0.0930233	0.148936	0.129032	0.0769231	0.114625	0.243902	0.206897	0.233333	0.25	0.242236	0.392857	0.320755	0.259259	0.380952	0.333333	0.3	0.227273	0.411765	0.142857	0.3	0.15	0.224138	0.133333	0.125	0.155556
6	0.476744	0.397959	0.477941	0.369565	0.449495	0.0949821	0.107542	0.0924092	0.0923695	0.0966264	0.168269	0.172414	0.278846	0.181818	0.208122	0.0348837	0.0851064	0.0322581	0	0.0474308	0.365854	0.431034	0.3	0.25	0.36646	0.285714	0.377358	0.555556	0.380952	0.383838	0.4	0.590909	0.235294	0.142857	0.4	0.275	0.241379	0.433333	0.45	0.368889
7	0.0348837	0.0510204	0.0441176	0.0217391	0.040404	0.00537634	0.0111732	0.00660066	0.00401606	0.00666389	0.163462	0.206897	0.134615	0.136364	0.164129	0.0465116	0	0	0.0769231	0.0237154	0.097561	0.0862069	0.1	0.05	0.0807453	0.0357143	0.0188679	0.0185185	0	0.0252525	0.0333333	0	0	0.142857	0.02	0	0.0344828	0	0	0.00888889
8	0.0116279	0.0102041	0	0	0.00505051	0.00716846	0	0.00330033	0	0.00333195	0.0432692	0.0344828	0.0240385	0.136364	0.0338409	0.0116279	0	0.016129	0.0384615	0.0118577	0.0487805	0.0172414	0	0	0.0186335	0	0	0.0185185	0	0.00505051	0	0	0	0.142857	0.01	0.025	0.0344828	0	0	0.0133333
9	0	0	0.00735294	0	0.00252525	0.00358423	0.0027933	0	0	0.00166597	0.00480769	0	0.00480769	0	0.00338409	0	0.0212766	0	0	0.00395257	0	0.0517241	0	0	0.0186335	0	0	0	0.047619	0.00505051	0	0	0	0	0	0	0	0	0	0
10	0	0	0.00735294	0.0217391	0.00505051	0.00179211	0	0	0	0.000416493	0	0	0	0	0	0	0	0	0	0	0	0	0.0333333	0	0.00621118	0	0.0188679	0	0	0.00505051	0	0	0	0	0	0	0.0172414	0	0	0.00444444
11	0	0	0	0	0	0	0	0.00165017	0	0.000416493	0	0	0	0	0	0	0	0	0	0	0	0	0	0	0	0	0	0	0	0	0	0	0	0	0	0	0	0	0	0
Total number, metals	86	98	136	46	396 (30)	558	716	606	249	2401 (272)	208	58	208	22	591 (95)	86	47	62	26	253 (32)	41	58	30	20	161 (12)	56	53	54	21	198 (14)	30	22	34	7	100 (7)	40	58	60	40	225 (27)
Total number, used PDB files	53	58	73	29	233 (20)	229	394	330	157	1340 (160)	62	24	60	9	179 (24)	47	27	33	14	142 (21)	23	41	19	10	103 (10)	32	31	34	15	124 (12)	15	16	18	4	58 (5)	31	40	49	34	174 (20)
	Numbers in parentheses refer to metals/files with no pH assignment.
	SC, side chain.

## Sheet: Table S3
		Table S3. Coordination geometry analysis of the different metals.
Metal		Mn					Zn					Cd					Cu					Co					Fe(III)					Fe(II)					Ni
CN	Geometry	pH<6	6<pH<7	7<pH<8	pH>8	all pHs	pH<6	6<pH<7	7<pH<8	pH>8	all pHs	pH<6	6<pH<7	7<pH<8	pH>8	all pHs	pH<6	6<pH<7	7<pH<8	pH>8	all pHs	pH<6	6<pH<7	7<pH<8	pH>8	all pHs	pH<6	6<pH<7	7<pH<8	pH>8	all pHs	pH<6	6<pH<7	7<pH<8	pH>8	all pHs	pH<6	6<pH<7	7<pH<8	pH>8	all pHs
2	Linear	0.0147059	0	0	0	0.00316456	0.0046729	0.00176056	0	0	0.00157068	0.0125	0	0.025	0	0.0125523	0.102941	0.0833333	0.0612245	0.1	0.0895522	0	0	0	0	0	0	0.025	0	0	0.00625	0	0	0	0	0	0	0	0	0	0
	Trigonal plane with a vacancy	0.102941	0.0759494	0.00934579	0.0540541	0.0537975	0.0981308	0.126761	0.066	0.0555556	0.091623	0.0625	0.125	0.15	0.5	0.125523	0.117647	0	0.102041	0.15	0.0995025	0.0606061	0	0.15	0.133333	0.0648148	0.0638298	0.05	0	0	0.03125	0.15	0.0555556	0	0	0.0540541	0.157895	0.125	0.153846	0.0416667	0.110294
	Total	0.117647	0.0759494	0.00934579	0.0540541	0.056962	0.102804	0.128521	0.066	0.0555556	0.0931937	0.075	0.125	0.175	0.5	0.138075	0.220588	0.0833333	0.163265	0.25	0.189055	0.0606061	0	0.15	0.133333	0.0648148	0.0638298	0.075	0	0	0.0375	0.15	0.0555556	0	0	0.0540541	0.157895	0.125	0.153846	0.0416667	0.110294
3	Trigonal plane	0	0	0	0	0	0.00233645	0.00176056	0	0	0.00157068	0	0	0	0	0.0041841	0.338235	0.333333	0.285714	0.3	0.313433	0	0	0	0	0	0.0212766	0	0	0	0.00625	0	0	0	0	0	0	0	0.025641	0.0416667	0.0147059
	Tetrahedron with a vacancy	0	0.0759494	0.046729	0	0.0348101	0.140187	0.130282	0.108	0.12037	0.119895	0.075	0.0416667	0.1125	0.125	0.083682	0.0882353	0.138889	0.142857	0.05	0.0995025	0	0.0294118	0.2	0	0.0462963	0.0212766	0.025	0.0217391	0	0.025	0	0	0.04	0.25	0.027027	0.0526316	0.125	0.0769231	0.0833333	0.0808824
	Square plane with a vacancy	0	0.0126582	0.0280374	0	0.0126582	0.0046729	0.0105634	0.016	0.0138889	0.0109948	0.0875	0	0.0875	0	0.0711297	0.0441176	0.0833333	0.102041	0.15	0.0746269	0.030303	0	0	0.0666667	0.0277778	0.0212766	0.025	0	0.0588235	0.01875	0	0	0.04	0	0.0135135	0	0	0.025641	0.0416667	0.0294118
	Total	0	0.0886076	0.0747664	0	0.0474684	0.147196	0.142606	0.124	0.134259	0.132461	0.1625	0.0416667	0.2	0.125	0.158996	0.470588	0.555556	0.530612	0.5	0.487562	0.030303	0.0294118	0.2	0.0666667	0.0740741	0.0638298	0.05	0.0217391	0.0588235	0.05	0	0	0.08	0.25	0.0405405	0.0526316	0.125	0.128205	0.166667	0.125
4	Tetrahedron	0.0294118	0.0253165	0.0280374	0.027027	0.028481	0.567757	0.478873	0.624	0.537037	0.557068	0.0375	0.0833333	0.0375	0	0.0543933	0.147059	0.222222	0.163265	0.1	0.169154	0.0606061	0.0882353	0	0.0666667	0.0555556	0.106383	0.075	0.0652174	0.117647	0.09375	0.2	0.0555556	0.2	0	0.135135	0.105263	0.03125	0.025641	0.0416667	0.0367647
	Square plane	0.0147059	0.0126582	0.00934579	0	0.00949367	0.00233645	0.00176056	0	0	0.00157068	0.0625	0.0833333	0.0125	0	0.041841	0.0294118	0.0277778	0.0204082	0	0.0199005	0	0	0	0.0666667	0.00925926	0	0	0.0217391	0	0.00625	0	0	0.04	0	0.0135135	0.0526316	0.03125	0.0512821	0.0416667	0.0441176
	Trigonal bipyramid with a vacancy (axial)	0	0.0126582	0.0280374	0	0.0126582	0.0233645	0.028169	0.02	0.0277778	0.0251309	0.0375	0.0416667	0.025	0	0.041841	0.0882353	0.0277778	0.0204082	0.15	0.0597015	0.030303	0.0294118	0	0	0.0185185	0.0212766	0	0	0	0.00625	0	0	0.08	0	0.027027	0.0526316	0.0625	0	0	0.0220588
	Trigonal bipyramid with a vacancy (equatorial)	0.0735294	0.0126582	0.0280374	0.027027	0.0348101	0.0163551	0.0246479	0.024	0.0509259	0.0256545	0.0375	0.0416667	0.0125	0	0.0251046	0	0	0.0204082	0	0.00497512	0.0606061	0.0294118	0	0	0.0277778	0.0212766	0	0.0217391	0	0.0125	0	0	0	0	0	0	0.03125	0.025641	0	0.0147059
	Square pyramid with a vacancy (equatorial)	0.0441176	0.0886076	0.0841121	0.0540541	0.0696203	0.0280374	0.0510563	0.032	0.0277778	0.0361257	0.1375	0.166667	0.1125	0	0.138075	0.0147059	0.0833333	0.0204082	0	0.0248756	0.0606061	0.0588235	0	0.133333	0.0555556	0.0425532	0.075	0.0652174	0.235294	0.08125	0.1	0.111111	0	0.25	0.0675676	0.210526	0.09375	0.102564	0.208333	0.161765
	Total	0.161765	0.151899	0.17757	0.108108	0.155063	0.63785	0.584507	0.7	0.643519	0.64555	0.3125	0.416667	0.2	0	0.301255	0.279412	0.361111	0.244898	0.25	0.278607	0.212121	0.205882	0	0.266667	0.166667	0.191489	0.15	0.173913	0.352941	0.2	0.3	0.166667	0.32	0.25	0.243243	0.421053	0.25	0.205128	0.291667	0.279412
5	Square pyramid	0.102941	0.164557	0.11215	0.162162	0.126582	0.0257009	0.0228873	0.01	0.0185185	0.0204188	0.05	0.0833333	0.0375	0	0.0502092	0.0294118	0	0	0	0.0149254	0.212121	0.147059	0.35	0.0666667	0.194444	0.170213	0.05	0.0652174	0	0.08125	0.05	0.111111	0.12	0	0.0945946	0.105263	0.15625	0.102564	0.0833333	0.117647
	Trigonal bipyramid	0.0735294	0.0506329	0.102804	0.216216	0.0981013	0.0280374	0.040493	0.026	0.0462963	0.0340314	0	0	0.025	0	0.0083682	0	0	0.0408163	0	0.0199005	0.151515	0.117647	0.05	0.133333	0.111111	0.191489	0.175	0.130435	0.352941	0.19375	0.05	0.111111	0.16	0.25	0.108108	0	0.03125	0.0512821	0	0.0220588
	Trigonal prism with a vacancy	0	0	0	0.027027	0.00316456	0	0	0	0.00462963	0.00052356	0	0	0.0125	0	0.0041841	0	0	0	0	0	0	0	0	0	0	0	0	0	0	0	0	0	0	0	0	0	0	0	0	0
	Total	0.176471	0.21519	0.214953	0.405405	0.227848	0.0537383	0.0633803	0.036	0.0694444	0.0549738	0.05	0.0833333	0.075	0	0.0627615	0.0294118	0	0.0408163	0	0.0348259	0.363636	0.264706	0.4	0.2	0.305556	0.361702	0.225	0.195652	0.352941	0.275	0.1	0.222222	0.28	0.25	0.202703	0.105263	0.1875	0.153846	0.0833333	0.139706
6	Octahedron	0.455882	0.367089	0.383178	0.297297	0.398734	0.0280374	0.0669014	0.058	0.0740741	0.0528796	0.1125	0.0833333	0.15	0.125	0.108787	0	0	0.0204082	0	0.00497512	0.242424	0.441176	0.2	0.333333	0.333333	0.255319	0.35	0.478261	0.117647	0.31875	0.3	0.333333	0.16	0	0.297297	0.263158	0.3125	0.333333	0.416667	0.338235
	Trigonal prism	0	0	0	0	0	0	0	0	0	0	0	0	0.0125	0	0.0041841	0	0	0	0	0	0	0	0	0	0	0	0	0	0	0	0	0	0.04	0	0.0135135	0	0	0.025641	0	0.00735294
	Pentagonal bipyramid with a vacancy (axial)	0	0	0	0	0	0.00233645	0	0.004	0	0.00157068	0	0	0	0	0	0	0	0	0	0	0.030303	0	0	0	0.00925926	0.0425532	0	0	0	0.0125	0.05	0	0	0	0.0135135	0	0	0	0	0
	Pentagonal bipyramid with a vacancy (equatorial)	0.0588235	0.0632911	0.102804	0.108108	0.0791139	0.021028	0.00704225	0.006	0.0138889	0.0125654	0.1	0.0833333	0.0875	0	0.0794979	0	0	0	0	0.00497512	0.0606061	0.0294118	0.05	0	0.037037	0.0212766	0.125	0.108696	0.0588235	0.08125	0.1	0.222222	0.08	0.25	0.121622	0	0	0	0	0
	Octahedron, face monocapped with a vacancy (capped face)	0	0.0126582	0	0	0.00316456	0.00233645	0.00352113	0	0.00462963	0.00209424	0	0	0	0.125	0.0041841	0	0	0	0	0	0	0	0	0	0	0	0	0	0	0	0	0	0	0	0	0	0	0	0	0
	Octahedron, face monocapped with a vacancy (non-capped face)	0	0	0	0	0	0	0	0.004	0	0.00104712	0.025	0	0	0	0.0083682	0	0	0	0	0	0	0.0294118	0	0	0.00925926	0	0	0	0.0588235	0.00625	0	0	0	0	0	0	0	0	0	0
	Trigonal prism, square-face monocapped with a vacancy (capped face)	0	0	0	0	0	0	0	0	0	0	0.0125	0	0	0	0.0041841	0	0	0	0	0	0	0	0	0	0	0	0	0	0	0	0	0	0.04	0	0.0135135	0	0	0	0	0
	Trigonal prism, square-face monocapped with a vacancy (non-capped edge)	0	0	0.00934579	0	0.00316456	0	0	0	0	0	0	0	0.0125	0	0.0041841	0	0	0	0	0	0	0	0	0	0	0	0	0	0	0	0	0	0	0	0	0	0	0	0	0
	Total	0.514706	0.443038	0.495327	0.405405	0.484177	0.0537383	0.0774648	0.072	0.0925926	0.0701571	0.25	0.166667	0.2625	0.25	0.213389	0	0	0.0204082	0	0.00995025	0.333333	0.5	0.25	0.333333	0.388889	0.319149	0.475	0.586957	0.235294	0.41875	0.45	0.555556	0.32	0.25	0.459459	0.263158	0.3125	0.358974	0.416667	0.345588
7	Pentagonal bipyramid	0.0294118	0.0253165	0.00934579	0.027027	0.0189873	0.0046729	0.00352113	0.002	0	0.0026178	0.0875	0.0833333	0.05	0	0.0753138	0	0	0	0	0	0	0	0	0	0	0	0.025	0	0	0.0125	0	0	0	0	0	0	0	0	0	0
	Octahedron, face monocapped	0	0	0	0	0	0	0	0	0	0	0.025	0	0.025	0.125	0.0209205	0	0	0	0	0	0	0	0	0	0	0	0	0	0	0	0	0	0	0	0	0	0	0	0	0
	Trigonal prism, square-face monocapped	0	0	0.00934579	0	0.00316456	0	0	0	0	0	0	0	0.0125	0	0.0041841	0	0	0	0	0	0	0	0	0	0	0	0	0	0	0	0	0	0	0	0	0	0	0	0	0
	Hexagonal bipyramid with a vacancy (axial)	0	0	0	0	0	0	0	0	0	0	0	0	0	0	0	0	0	0	0	0	0	0	0	0	0	0	0	0	0	0	0	0	0	0	0	0	0	0	0	0
	Hexagonal bipyramid with a vacancy (equatorial)	0	0	0.00934579	0	0.00632911	0	0	0	0	0	0.025	0.0833333	0	0	0.0209205	0	0	0	0	0	0	0	0	0	0	0	0	0.0217391	0	0.00625	0	0	0	0	0	0	0	0	0	0
	Cube with a vacancy	0	0	0	0	0	0	0	0	0	0	0	0	0	0	0	0	0	0	0	0	0	0	0	0	0	0	0	0	0	0	0	0	0	0	0	0	0	0	0	0
	Square antiprism with a vacancy	0	0	0	0	0	0	0	0	0.00462963	0.00052356	0	0	0	0	0	0	0	0	0	0	0	0	0	0	0	0	0	0	0	0	0	0	0	0	0	0	0	0	0	0
	Total	0.0294118	0.0253165	0.0280374	0.027027	0.028481	0.0046729	0.00352113	0.002	0.00462963	0.00314136	0.1375	0.166667	0.0875	0.125	0.121339	0	0	0	0	0	0	0	0	0	0	0	0.025	0.0217391	0	0.01875	0	0	0	0	0	0	0	0	0	0
8	Hexagonal bipyramid	0	0	0	0	0	0	0	0	0	0	0	0	0	0	0	0	0	0	0	0	0	0	0	0	0	0	0	0	0	0	0	0	0	0	0	0	0	0	0	0
	Cube	0	0	0	0	0	0	0	0	0	0	0	0	0	0	0	0	0	0	0	0	0	0	0	0	0	0	0	0	0	0	0	0	0	0	0	0	0	0	0	0
	Square antiprism	0	0	0	0	0	0	0	0	0	0	0	0	0	0	0	0	0	0	0	0	0	0	0	0	0	0	0	0	0	0	0	0	0	0	0	0	0	0	0	0
	Octahedron, trans-bicapped	0	0	0	0	0	0	0	0	0	0	0	0	0	0	0	0	0	0	0	0	0	0	0	0	0	0	0	0	0	0	0	0	0	0	0	0	0	0	0	0
	Trigonal prism, square-face bicapped	0	0	0	0	0	0	0	0	0	0.00052356	0.0125	0	0	0	0.0041841	0	0	0	0	0	0	0	0	0	0	0	0	0	0	0	0	0	0	0	0	0	0	0	0	0
	Trigonal prism, triangular-face bicapped	0	0	0	0	0	0	0	0	0	0	0	0	0	0	0	0	0	0	0	0	0	0	0	0	0	0	0	0	0	0	0	0	0	0	0	0	0	0	0	0
	Total	0	0	0	0	0	0	0	0	0	0.00052356	0.0125	0	0	0	0.0041841	0	0	0	0	0	0	0	0	0	0	0	0	0	0	0	0	0	0	0	0	0	0	0	0	0
9	Trigonal prism, square-face tricapped	0	0	0	0	0	0	0	0	0	0	0	0	0	0	0	0	0	0	0	0	0	0	0	0	0	0	0	0	0	0	0	0	0	0	0	0	0	0	0	0
	Square antiprism, square-face monocapped	0	0	0	0	0	0	0	0	0	0	0	0	0	0	0	0	0	0	0	0	0	0	0	0	0	0	0	0	0	0	0	0	0	0	0	0	0	0	0	0
	Total	0	0	0	0	0	0	0	0	0	0	0	0	0	0	0	0	0	0	0	0	0	0	0	0	0	0	0	0	0	0	0	0	0	0	0	0	0	0	0	0
Total number of metals, all defined geometries		68	79	107	37	316 (25)	428	568	500	216	1910 (198)	80	24	80	8	239 (47)	68	36	49	20	201 (28)	33	34	20	15	108 (6)	47	40	46	17	160 (10)	20	18	25	4	74 (7)	19	32	39	24	136 (22)
		Numbers in parentheses refer to metals/files with no pH assignment.
		CN, coordination number.

## Sheet: Table S4
	Table S4. Comparison between counting methods for amino acid propensity analysis: residues and atoms.
Metal	Mn		Zn	Co	Cd		Cu		Co		Fe(III)		Fe(II)		Ni
	Residues	Atoms	Residues	Atoms	Residues	Atoms	Residues	Atoms	Residues	Atoms	Residues	Atoms	Residues	Atoms	Residues	Atoms
Asp	0.372534	0.377279	0.134686	0.155111	0.295563	0.322095	0.0234807	0.0372671	0.243902	0.280551	0.139296	0.152926	0.11396	0.11809	0.12892	0.137255
Asp SC (O)	0.370955	0.375877	0.1335	0.153443	0.290016	0.317946	0.0220994	0.0347826	0.206208	0.251291	0.139296	0.152926	0.11396	0.11809	0.123693	0.131653
Asn	0.0220994	0.0210379	0.00369004	0.00369311	0.0190174	0.0124481	0.00552486	0.00869565	0.00221729	0.00172117	0.00293255	0.00398936	0.002849	0.00251256	0.0121951	0.0112045
Asn SC (O)	0.0173639	0.0168303	0.00289931	0.00297832	0.0126783	0.00829876	0.00414365	0.00745342	0.00221729	0.00172117	0.00146628	0.00265957	0.002849	0.00251256	0.00348432	0.00420168
Asn SC (N)	0.000789266	0.000701262	0.000527148	0.000476531	0.00316957	0.00207469	0	0	0	0	0.00146628	0.00132979	0	0	0	0
Ala	0.00789266	0.00701262	0.00171323	0.00226352	0.00316957	0.00259336	0.00138122	0.00248447	0.00221729	0.00172117	0	0	0	0	0.00522648	0.0070028
Arg	0.00315706	0.00280505	0.000790722	0.000714796	0.00633914	0.00466805	0.00276243	0.00248447	0	0	0	0	0.011396	0.0100503	0.00348432	0.00420168
Arg SC (N)	0	0	0.000131787	0.000119133	0.00396197	0.00311203	0	0	0	0	0	0	0.00854701	0.00753769	0.00174216	0.00140056
Cys	0.00947119	0.00911641	0.373353	0.339647	0.0713154	0.0513485	0.103591	0.0956522	0.0199557	0.0172117	0.0923754	0.0837766	0.0854701	0.0753769	0.0452962	0.0420168
Cys SC (S)	0.00947119	0.00911641	0.372957	0.339052	0.0681458	0.0492739	0.103591	0.0956522	0.0177384	0.0154905	0.0923754	0.0837766	0.0854701	0.0753769	0.0383275	0.0364146
Glu	0.251776	0.276297	0.139035	0.170836	0.343106	0.412863	0.0428177	0.0509317	0.228381	0.254733	0.290323	0.321809	0.299145	0.344221	0.120209	0.133053
Glu SC (O)	0.24783	0.270687	0.137059	0.168454	0.335182	0.407676	0.0400552	0.047205	0.199557	0.230637	0.290323	0.321809	0.299145	0.344221	0.120209	0.133053
Gln	0.0102605	0.00911641	0.00342646	0.00345485	0.00950872	0.00726141	0.00414365	0.00372671	0.0110865	0.00860585	0.00439883	0.00398936	0.002849	0.00251256	0.0121951	0.00980392
Gln SC (O)	0.00789266	0.00701262	0.00250395	0.00250179	0.00554675	0.00414938	0.00414365	0.00372671	0.00886918	0.00688468	0.00439883	0.00398936	0.002849	0.00251256	0.010453	0.00840336
Gln SC (N)	0.00157853	0.00140252	0.000263574	0.000238265	0	0	0	0	0	0	0	0	0	0	0	0
Gly	0.0110497	0.00981767	0.00355825	0.00464618	0.0158479	0.0119295	0.00276243	0.00372671	0.00443459	0.00516351	0.00146628	0.00132979	0	0	0.0261324	0.0238095
His	0.26914	0.246143	0.321429	0.300214	0.179873	0.128112	0.759669	0.741615	0.447894	0.392427	0.453079	0.417553	0.447293	0.414573	0.594077	0.578431
His SC (ND)	0.0552486	0.0497896	0.0935688	0.0875625	0.0657686	0.0451245	0.28453	0.280745	0.0798226	0.0722892	0.0806452	0.0731383	0.0883191	0.080402	0.054007	0.0784314
His SC (NE)	0.213891	0.196353	0.22641	0.210865	0.11252	0.0788382	0.458564	0.443478	0.350333	0.306368	0.372434	0.344415	0.358974	0.334171	0.5	0.460784
Ile	0.0023678	0.00210379	0.000527148	0.000476531	0.00316957	0.00207469	0.00138122	0.00248447	0	0	0	0	0.017094	0.0150754	0	0
Leu	0.000789266	0.000701262	0.000790722	0.000714796	0.000792393	0.00103734	0.00138122	0.00248447	0	0	0	0	0.002849	0.00251256	0.00174216	0.00140056
Lys	0.00315706	0.00280505	0.00434897	0.00393138	0.0142631	0.0093361	0.00414365	0.00496894	0.00221729	0.00344234	0	0	0.00569801	0.00502513	0.0139373	0.0112045
Lys SC (N)	0.0023678	0.00210379	0.00421719	0.00381225	0.0110935	0.00726141	0.00138122	0.00124224	0	0	0	0	0	0	0.0139373	0.0112045
Met	0.00789266	0.00981767	0.00184502	0.00238265	0.00158479	0.00103734	0.031768	0.0285714	0.0133038	0.0137694	0	0	0	0	0.0087108	0.0112045
Met SC (S)	0	0	0.000527148	0.000476531	0.000792393	0.000518672	0.031768	0.0285714	0.00221729	0.00172117	0	0	0	0	0	0.00140056
Phe	0.00315706	0.00280505	0.000263574	0.000238265	0.00237718	0.00155602	0	0	0.00221729	0.00172117	0	0	0	0	0.00174216	0.00140056
Pro	0	0	0.000527148	0.000476531	0.00158479	0.00155602	0	0	0	0	0	0	0	0	0.00174216	0.00140056
Ser	0.00947119	0.00911641	0.00448076	0.0054801	0.0110935	0.0114108	0.00414365	0.00496894	0.00443459	0.00344234	0.00146628	0.00132979	0	0	0.0156794	0.0182073
Ser SC (O)	0.00789266	0.00771388	0.00171323	0.00178699	0.00396197	0.00466805	0.00138122	0.00124224	0.00443459	0.00344234	0.00146628	0.00132979	0	0	0	0
Thr	0.00710339	0.00631136	0.00184502	0.00178699	0.0118859	0.00829876	0	0	0.0110865	0.010327	0	0	0	0	0	0
Thr SC (O)	0.00157853	0.00140252	0.000922509	0.000833929	0.00633914	0.00466805	0	0	0.00886918	0.00860585	0	0	0	0	0	0
Trp	0.000789266	0.000701262	0.000922509	0.00131046	0.00475436	0.00622407	0.00138122	0.00124224	0	0	0	0	0	0	0.00174216	0.00280112
Trp SC (N)	0	0	0	0	0.000792393	0.000518672	0	0	0	0	0	0	0	0	0	0
Tyr	0.000789266	0.000701262	0.00237217	0.00214439	0.00316957	0.00259336	0.00966851	0.00869565	0.00665188	0.00516351	0.0146628	0.0132979	0.011396	0.0100503	0.00522648	0.00420168
Tyr SC (O)	0.000789266	0.000701262	0.00144966	0.00131046	0	0	0.00828729	0.00745342	0.00665188	0.00516351	0.0146628	0.0132979	0.011396	0.0100503	0.00522648	0.00420168
Val	0.00710339	0.00631136	0.000395361	0.000476531	0.00158479	0.00155602	0	0	0	0	0	0	0	0	0.00174216	0.00140056
Total number, residues/atoms (incl. H2O)	1916	2075	9198	10004	2212	2878	861	942	712	842	947	1017	454	501	932	1072
Total number, residues/atoms (w/o H2O)	1267	1426	7588	8394	1262	1928	724	805	451	581	682	752	351	398	574	714
Total number, metals	396		2401		591		253		161		198		100		225
Total number, used PDB files	233		1340		179		142		103		124		58		174
	SC, side chain.

## Sheet: Table S5
	Table S5. Quartet site analysis of the different metals.
Mn		Zn		Cd		Cu		Co		Fe(III)		Fe(II)		Ni
ADGN	0.00662252	ADDK	0.000877963	ADEE	0.0363636	CCEH	0.0204082	CCCC	0.0263158	CCCC	0.141176	CCCC	0.12766	CCCC	0.0555556
CDEH	0.0397351	ADEE	0.000877963	CCCC	0.181818	CCHW	0.0204082	CDEH	0.0526316	CDEY	0.0117647	CHHH	0.0212766	CCHH	0.0277778
CDHK	0.00662252	AEHH	0.000877963	CCCN	0.0181818	CEHH	0.0204082	CEHM	0.0263158	CEHH	0.0117647	DDEK	0.0425532	CDDE	0.0277778
DDDH	0.119205	AEHQ	0.00175593	CDEH	0.0363636	CHHM	0.387755	CGHH	0.0263158	CHHH	0.0117647	DDER	0.0212766	CHHH	0.0833333
DDDT	0.00662252	AFMS	0.000877963	CEHM	0.0181818	CHHQ	0.0612245	DDDH	0.0526316	DDDE	0.0117647	DDHH	0.0425532	DDEH	0.0555556
DDEE	0.013245	CCCC	0.333626	CGHH	0.0181818	DHHY	0.0204082	DDEH	0.0789474	DDHH	0.105882	DEEH	0.0425532	DDHH	0.138889
DDEH	0.0927152	CCCD	0.0105356	DDDE	0.0181818	EHHH	0.0816327	DDEM	0.0526316	DEEH	0.0588235	DEHH	0.0212766	DEEH	0.0277778
DDEM	0.0264901	CCCE	0.00351185	DDDG	0.0181818	EHKY	0.0204082	DDHH	0.0263158	DEHH	0.0352941	DHHH	0.12766	DEEK	0.0277778
DDEN	0.00662252	CCCG	0.000877963	DDDH	0.0181818	EHNR	0.0408163	DEEH	0.131579	DHHH	0.305882	DHHR	0.0212766	DEHH	0.0277778
DDEV	0.00662252	CCCH	0.199298	DDDN	0.0363636	HHHH	0.244898	DEFN	0.0263158	EEEE	0.0235294	EEEH	0.404255	DHHH	0.138889
DDHH	0.0397351	CCCN	0.00175593	DDEG	0.0181818	HHHM	0.0204082	DEHH	0.0263158	EEEH	0.211765	EHHH	0.0425532	EEHH	0.0833333
DDHQ	0.013245	CCCY	0.000877963	DDEH	0.0545455	HHHY	0.0204082	DEHY	0.0263158	EEEQ	0.0235294	HHHH	0.0212766	EHHH	0.166667
DDHS	0.013245	CCDH	0.00702371	DDEM	0.0181818	HHMM	0.0204082	DHHH	0.0526316	EEHH	0.0117647	HHHI	0.0638298	HHHH	0.0833333
DDNT	0.00662252	CCEH	0.0175593	DDHH	0.0363636	HHYY	0.0204082	EEEH	0.0526316	EHHH	0.0235294	Total	47	HHHQ	0.0277778
DEEE	0.013245	CCHH	0.116769	DDNY	0.0181818	Total	49	EEHH	0.0263158	HHYY	0.0117647			HHHY	0.0277778
DEEH	0.112583	CDDH	0.000877963	DEEH	0.0727273			EHHH	0.184211	Total	85			Total	36
DEEN	0.00662252	CDEH	0.00351185	DEEN	0.0181818			EHHK	0.0263158
DEEQ	0.00662252	CDHH	0.00263389	DEHH	0.0181818			HHHH	0.0263158
DEEV	0.00662252	CDHQ	0.000877963	DERT	0.0181818			HHHQ	0.0263158
DEHH	0.0331126	CEHH	0.00175593	DGGY	0.0181818			HHHY	0.0526316
DEHI	0.00662252	CGHH	0.00175593	DHHS	0.0363636			Total	38
DEHQ	0.013245	CHHH	0.00790167	DRTT	0.0181818
DEHT	0.00662252	CHHK	0.000877963	EEEH	0.127273
DEHV	0.00662252	CHHM	0.000877963	EEHH	0.0363636
DHHH	0.15894	DDDD	0.000877963	EGGN	0.0363636
DHHN	0.0662252	DDDE	0.00263389	EHHH	0.0181818
DSST	0.00662252	DDDH	0.00263389	EHNS	0.0181818
EEEH	0.10596	DDEE	0.00438982	HHHW	0.0181818
EEHH	0.00662252	DDEH	0.00526778	Total	55
EGQQ	0.00662252	DDEK	0.00263389
EHHH	0.0331126	DDEM	0.000877963
HHHH	0.00662252	DDEN	0.00175593
Total	151	DDET	0.000877963
		DDGT	0.000877963
		DDHH	0.0438982
		DDHN	0.000877963
		DDHS	0.000877963
		DDHT	0.00263389
		DEEH	0.0175593
		DEEQ	0.000877963
		DEES	0.000877963
		DEET	0.00175593
		DEGH	0.00351185
		DEHH	0.0298507
		DEHT	0.000877963
		DEHW	0.000877963
		DGHH	0.000877963
		DHHH	0.0737489
		DHHK	0.000877963
		DHHN	0.00263389
		DHHY	0.000877963
		EEEE	0.000877963
		EEEH	0.00614574
		EEEK	0.000877963
		EEEQ	0.000877963
		EEEY	0.000877963
		EEHH	0.00965759
		EEHW	0.000877963
		EEKN	0.000877963
		EGHH	0.000877963
		EHHH	0.0298507
		EHHL	0.000877963
		EHHP	0.00175593
		EHHQ	0.00263389
		EHHV	0.000877963
		EHHW	0.000877963
		EHHY	0.00175593
		GHHH	0.000877963
		GHHM	0.000877963
		HHHH	0.00351185
		HHHL	0.000877963
		HHHM	0.00263389
		HHHS	0.00175593
		HHHT	0.000877963
		HHHV	0.000877963
		HHHW	0.000877963
		HHHY	0.00175593
		Total	1139

## Sheet: Table S6
	Table S6. Number of proteins encountered in each CDF clade and of proteins that were shown experimentally to transport metals.
Clade	Number of proteins	Quartet	Number of proteins that were shown experimentally to transport:
			Mn	Zn	Cd	Cu	Co	Fe	Ni
1	9	ND-DD	1
2	16	HD-HD		1	1		1	3	1
3	22	HD-HD					1		1
4	56	DD-DD	3 (1)
5	10	DD-HD		1	1			1
6	11	EN-HD	3 (2, 3)	1	1			2 (3)
7	38	HD-HD		15 (4, 5)	2 (5)		6 (5)	1 (5)	2
8	11	HD-(E/H)D		5	1	1	3		1
9	7	HD-HD		1
10	32	HD-HD	1	4 (6)			1
11	25	HD-HD		7 (7)
12	11	HH-HD		1	1		3 (8)	1	2 (8)
13	12	-		1
14	10	HD-EA		1 (9)
15	5	HD-HD
16	5	HD-HD		1 (9)
17	8	-
18	6	-
All	294	-	8	39	7	1	15	8	7
	The experimental metal transport data is derived mostly from reference 17 (main manuscript).
	References to studies that showed metal transport of CDF proteins since are attached in ESI1 file (electronic supplementary information file 1).
	Numbers in parentheses refer to the additional reference number from ESI1 file.
